# Supplementary material for: An In Vivo Microfluidic Study of Bacterial Load Dynamics and Absorption in the C. elegans Intestine
Source: Micromachines (Basel). 2021 Jul 17;12(7):832. doi: 10.3390/mi12070832 (PMC8304684; doi:10.3390/mi12070832)
Supplement: Supplementary file 1 [file micromachines-12-00832-s001.zip]

Archive with 4 entries (3 files):
- micromachines-1293576-supplementary/
- micromachines-1293576-supplementary/supplementary_figures_pr.pdf
- micromachines-1293576-supplementary/supplementary_video_1.mp4
- micromachines-1293576-supplementary/ToC_f.pdf
